# Supplementary material for: Methodological study protocol for The European Atlas of clinical trials in cancer and haematology
Source: Front Pharmacol. 2025 Oct 14;16:1558556. doi: 10.3389/fphar.2025.1558556 (PMC12580590; doi:10.3389/fphar.2025.1558556)
Supplement: Supplementary file 1 [file Supplementaryfile5.xlsx]

## Sheet: Sheet1
Work Stream	Research Focus	Research Question
Work Stream 1: Geographical distribution of clinical trials	Regional and country differences in clinical trial activities across disease areas	1. What are the differences in the number of clinical trials across regions for all disease areas combined?
		2. What are the differences in the number of clinical trial sites across regions for all disease areas combined?
		3. What are the differences in the number of clinical trials across regions for each individual disease area?
		4. What are the differences in the number of clinical trial sites across regions for each individual disease area?
		5. How does the number of clinical trials vary across countries within each region for all disease areas combined?
		6. How does the number of clinical trial sites vary across countries within each region for all disease areas combined?
		7. How does the number of clinical trials vary across countries within each region for each individual disease area?
		8. How does the number of clinical trial sites vary across countries within each region for each individual disease area?
	Influence of socioeconomic and scientific factors on country differences	1. Is there any association between the number of clinical trials across countries and GDP per capita?
		2. Is there any association between the number of clinical trials across countries and country population size?
		3. Is there any association between the number of clinical trials across countries and scientific output of countries (scientific publications)?
		4. Is there any association between the number of clinical trial sites across countries and GDP per capita?
		5. Is there any association between the number of clinical trial sites across countries and country population size?
		6. Is there any association between the number of clinical trial sites across countries and scientific output of countries (scientific publications)?
	Impact of study population age group on country differences	1. Is there any difference in the distribution of clinical trials across countries for adults compared to children?
		2. Is there any difference in the distribution of clinical trial sites across countries for adults compared to children?
		3. How does the number of clinical trials vary across countries for the selected paediatric conditions?
		4. How does the number of clinical trial sites vary across countries for the selected paediatric conditions?
	Influence of study sponsor type on regional and country differences	1. Is there any difference in the distribution of clinical trials across regions according to sponsor type?
		2. Is there any difference in the distribution of clinical trials across countries according to sponsor type?
		3. Is there any difference in the distribution of clinical trial sites across regions according to sponsor type?
		4. Is there any difference in the distribution of clinical trial sites across countries according to sponsor type?
	Influence of disease rarity on regional and country differences	1. How does the number of clinical trials vary across regions for the selected rare diseases?
		2. How does the number of clinical trial sites vary across regions for the selected rare diseases?
		3. How does the number of clinical trials vary across countries for the selected rare diseases?
		4. How does the number of clinical trial sites vary across countries for the selected rare diseases?
Work Stream 2: Usage of PROMs in clinical trials	Geographic variability in PROMs utilization in clinical trials across disease areas	1. How does the utilization of PROMs in clinical trials vary across regions when considering all disease areas collectively?
		2. What are the country-specific differences in PROMs usage in clinical trials across all disease areas?
		3. How does PROMs utilization differ across regions within each individual disease area?
		4. What are the country-specific differences in the usage of PROMs within each individual disease area?
	Influencing factors of PROMs usage in clinical trials	1. Is there any association between PROM usage and the phase of the clinical trial?
		2. Is there any association between PROM usage and the type of sponsor?
		3. Is there any association between PROM usage and trial design (randomization)?
		4. Is there any association between PROM usage and the number of countries with clinical trial sites?
		5. Is there any association between PROM usage and the number of clinical trial sites?
		6. Is there any association between PROM usage and the disease area?
	Nature of outcomes assessed by PROMs in clinical trials	1. Which PROMs are used and how frequently in clinical trials across all disease areas?
		2. How does the utilization of generic/specific PROMs vary when considering all disease areas collectively?
		3. Which PROMs are used and how frequently within each individual disease area?
		4. How does the utilization of generic/specific PROMs vary within each individual disease area?
		5. How are PROMs utilized across different disease areas and what is their prevalence?
		6. Are PROMs used in clinical trials registered in international PRO repositories (e.g., PROQOLID, ERICA)?
	Characterizing PROMs utilized in clinical trials	1. What proportion of clinical trials incorporate PROMs as primary outcomes vs. secondary in all disease areas combined?
		2. What proportion of clinical trials incorporate PROMs as primary outcomes vs. secondary in all individual disease areas?
Work Stream 3: Frequency of publishing PRO data	Publication rate of PROs in clinical trials across disease areas	1. What is the overall publication rate of PRO results in clinical trials across all disease areas combined?
		2. What is the overall publication rate of PRO results in clinical trials across each disease area?
		3. How does the timing between the completion of clinical trials and the first publication of PRO data vary across disease areas?
	Influence of clinical trial characteristics on PRO publication rate	1. Is there any association between the publication rate of PRO data and the phase of the trial?
		2. Is there any association between the publication rate of PRO data and the study population size?
		3. Is there any association between the publication rate of PRO data and the type of sponsor?
		4. Is there any association between the publication rate of PRO data and the number of countries with clinical trial sites?
		5. Is there any association between the publication rate of PRO data and the number of clinical trial sites?
	Characterizing publications reporting PRO data	1. What is the distribution of publication types (e.g., protocol, review, original research article) for articles reporting PRO data from clinical trials across all disease areas?
		2. What is the distribution of publication types for articles reporting PRO data across individual disease areas?
		3. What proportion of PRO data reporting articles are available via open access across all disease areas?
		4. What proportion of PRO data reporting articles are available via open access across individual disease areas?
		5. What is the difference in the mean impact factor of journals publishing articles that report PRO data versus those that do not, across all disease areas?
		6. What is the difference in the mean impact factor of journals publishing articles that report PRO data versus those that
