# Supplementary material for: Methodological study protocol for The European Atlas of clinical trials in cancer and haematology
Source: Front Pharmacol. 2025 Oct 14;16:1558556. doi: 10.3389/fphar.2025.1558556 (PMC12580590; doi:10.3389/fphar.2025.1558556)
Supplement: Supplementary file 2 [file Supplementaryfile1.xlsx]

## Sheet: Acute Leukemia
UMLS narrower concepts
Acute leukemia
Acute Basophilic Leukemia
Acute biphenotypic leukemia
Acute leukaemia of unspecified cell type without mention of remission
acute leukemia in relapse
Acute leukemia in remission
acute leukemia not having achieved remission
Acute Leukemia of Ambiguous Lineage
Acute leukemia of unspecified cell type not having achieved remission
Acute leukemia of unspecified cell type in relapse
Acute leukemia of unspecified cell type without mention of having achieved remission
Acute lymphocytic leukemia
Acute Megakaryocytic Leukemias
Acute monocytic leukemia
acute myeloid leukemia and related precursor neoplams
Acute myeloid leukemia minimal differentiation
Acute myelomonocytic leukemia
Acute Promyelocytic Leukemia
Acute Undifferentiated Leukemia
acute undifferentiated leukemia in relapse
Adult T-Cell Lymphoma Leukemia
Aggressive natural killer-cell leukemia
Blast cell leukemia
Burkitt Leukemia
Childhood Acute Leukemia
Leukaemias acute NEC
Leukemia Acute X-Linked
LEUKEMIA HEMOCYTOBLASTIC
LEUKEMIA LYMPHOIDOCYTIC
Leukemia Mast-Cell
Leukemia Myelocytic Acute
Mixed phenotype acute leukemia
Precursor Cell Lymphoblastic Leukemia Lymphoma
Recurrent Acute Leukemia
Refractory Acute Leukemia
Undifferentiated leukemia

## Sheet: AL amyloidosis
UMLS narrower concepts
AL amyloidosis
Primary amyloidosis
Amyloid light chain amyloidosis due to multiple myeloma
Amyloid light-chain nephropathy
AMYLOIDOSIS PRIMARY LOCALIZED CUTANEOUS 1
Primary amyloidosis NEC
Primary amyloidosis of light chain type
Primary localized amyloidosis
Primary Systemic Amyloidosis
Primary systemic amyloidosis associated with occult plasma cell dyscrasia
Recurrent AL Amyloidosis
Recurrent Primary Amyloidosis
Refractory AL Amyloidosis
Refractory Primary Amyloidosis
Sporadic primary amyloidosis

## Sheet: Bladder Cancer
UMLS narrower concepts
Bladder Cancer
Malignant neoplasm of urinary bladder
adenocarcinoma in situ in villous adenoma of bladder
anaplastic carcinoma of bladder
anaplastic large cell lymphoma of bladder
anaplastic large cell lymphoma null cell type of bladder
anaplastic large cell lymphoma T-cell type of bladder
angioimmunoblastic T-cell lymphoma of bladder
basaloid carcinoma of bladder
biopsy of bladder showed adenocarcinoma mucin-producing
biopsy of bladder showed Burkitt's lymphoma
biopsy of bladder showed carcinoma anaplastic
biopsy of bladder showed carcinoma basaloid
biopsy of bladder showed carcinoma cloacogenic
biopsy of bladder showed carcinoma epithelioma
biopsy of bladder showed carcinoma giant cell
biopsy of bladder showed carcinoma giant sell and spindle cell
biopsy of bladder showed carcinoma glassy cell
biopsy of bladder showed carcinoma granular cell
biopsy of bladder showed carcinoma large cell
biopsy of bladder showed carcinoma large cell neuroendocrine
biopsy of bladder showed carcinoma large cell with rhabdoid phenotype
biopsy of bladder showed carcinoma medullary
biopsy of bladder showed carcinoma papillary
biopsy of bladder showed carcinoma papillary squamous cell
biopsy of bladder showed carcinoma pleomorphic
biopsy of bladder showed carcinoma polygonal cell
biopsy of bladder showed carcinoma pseudosarcomatous
biopsy of bladder showed carcinoma schneiderian
biopsy of bladder showed carcinoma signet ring cell
biopsy of bladder showed carcinoma simplex
biopsy of bladder showed carcinoma small cell
biopsy of bladder showed carcinoma small cell fusiform cell
biopsy of bladder showed carcinoma solid
biopsy of bladder showed carcinoma spindle cell
biopsy of bladder showed carcinoma squamous cell
biopsy of bladder showed carcinoma squamous cell adenoid
biopsy of bladder showed carcinoma squamous cell keratinizing
biopsy of bladder showed carcinoma squamous cell large cell nonkeratinizing
biopsy of bladder showed carcinoma squamous cell microinvasive
biopsy of bladder showed carcinoma squamous cell small cell nonkeratinizing
biopsy of bladder showed carcinoma squamous cell spindle cell
biopsy of bladder showed carcinoma squamous cell with horn formation
biopsy of bladder showed carcinoma transitional cell
biopsy of bladder showed carcinoma transitional cell micropapillary
biopsy of bladder showed carcinoma transitional cell papillary
biopsy of bladder showed carcinoma transitional cell spindle cell
biopsy of bladder showed carcinoma undifferentiated
biopsy of bladder showed carcinoma verrucous
biopsy of bladder showed carcinoma with osteoclast-like giant cells
biopsy of bladder showed carcinosarcoma
biopsy of bladder showed carcinosarcoma embryonal type
biopsy of bladder showed carcinosarcoma myoepithelioma
biopsy of bladder showed clear cell type
biopsy of bladder showed fibrosarcoma
biopsy of bladder showed fibrosarcoma fascial
biopsy of bladder showed fibrosarcoma fibromyxosarcoma
biopsy of bladder showed fibrosarcoma infantile
biopsy of bladder showed fibrosarcoma solitary fibrous tumor
biopsy of bladder showed fibrous histiocytoma
biopsy of bladder showed giant cell type
biopsy of bladder showed hepatoid adenocarcinoma
biopsy of bladder showed Hodgkin's granuloma
biopsy of bladder showed Hodgkin's lymphoma
biopsy of bladder showed Hodgkin's lymphoma lymphocytic depletion
biopsy of bladder showed Hodgkin's lymphoma lymphocytic depletion reticular
biopsy of bladder showed Hodgkin's lymphoma mixed cellularity
biopsy of bladder showed Hodgkin's lymphoma nodular lymphocytic predominance
biopsy of bladder showed Hodgkin's lymphoma nodular sclerosis
biopsy of bladder showed Hodgkin's lymphoma nodular sclerosis cellular phase
biopsy of bladder showed Hodgkin's lymphoma nodular sclerosis grade 1
biopsy of bladder showed Hodgkin's lymphoma nodular sclerosis grade 2
biopsy of bladder showed Hodgkin's lymphoma sarcoma
biopsy of bladder showed Hodgkin's lymphoma with lymphocytic depletion with diffuse fibrosis
biopsy of bladder showed lymphocyte-rich Hodgkin's lymphoma
biopsy of bladder showed lymphoma
biopsy of bladder showed lymphoma composite Hodgkin's and non-Hodgkin's
biopsy of bladder showed lymphoma follicular
biopsy of bladder showed lymphoma follicular grade 1
biopsy of bladder showed lymphoma follicular grade 2
biopsy of bladder showed lymphoma follicular grade 3
biopsy of bladder showed lymphoma histiocytosis
biopsy of bladder showed lymphoma large b-cell diffuse
biopsy of bladder showed lymphoma large b-cell diffuse immunoblastic
biopsy of bladder showed lymphoma lymphoplasmacytic
biopsy of bladder showed lymphoma mantle cell
biopsy of bladder showed lymphoma marginal zone b-cell
biopsy of bladder showed lymphoma mature T-cell
biopsy of bladder showed lymphoma mature T-cell angioimmunoblastic
biopsy of bladder showed lymphoma mixed small and large cell diffuse
biopsy of bladder showed lymphoma precursor cell lymphoblastic
biopsy of bladder showed lymphoma precursor cell lymphoblastic b-cell
biopsy of bladder showed lymphoma precursor cell lymphoblastic T-cell
biopsy of bladder showed lymphoma small b-cell lymphocytic
biopsy of bladder showed malignant neoplasm
biopsy of bladder showed mastocytosis
biopsy of bladder showed mesenchymoma
biopsy of bladder showed mesodermal mixed tumor
biopsy of bladder showed Mullerian mixed tumor
biopsy of bladder showed myosarcoma
biopsy of bladder showed myosarcoma angiomyosarcoma
biopsy of bladder showed myosarcoma leiomyosarcoma
biopsy of bladder showed myosarcoma leiomyosarcoma epithelioid
biopsy of bladder showed myosarcoma leiomyosarcoma myxoid
biopsy of bladder showed myosarcoma rhabdomyosarcoma
biopsy of bladder showed myosarcoma rhabdomyosarcoma alveolar
biopsy of bladder showed myosarcoma rhabdomyosarcoma embryonal
biopsy of bladder showed myosarcoma rhabdomyosarcoma mixed type
biopsy of bladder showed myosarcoma rhabdomyosarcoma pleomorphic adult type
biopsy of bladder showed myosarcoma rhabdomyosarcoma spindle cell
biopsy of bladder showed myosarcoma rhabdomyosarcoma with ganglionic differentiation
biopsy of bladder showed non-Hodgkin's lymphoma
biopsy of bladder showed paraganglioma
biopsy of bladder showed plasmacytoma
biopsy of bladder showed plasmacytoma extramedullary
biopsy of bladder showed sarcoma
biopsy of bladder showed sarcoma desmoplastic small round cell tumor
biopsy of bladder showed sarcoma embryonal
biopsy of bladder showed sarcoma epithelioid
biopsy of bladder showed sarcoma follicular dendritic cell
biopsy of bladder showed sarcoma giant cell
biopsy of bladder showed sarcoma histiocytic
biopsy of bladder showed sarcoma interdigitating dendritic cell
biopsy of bladder showed sarcoma Langerhans cell
biopsy of bladder showed sarcoma mast cell
biopsy of bladder showed sarcoma small cell
biopsy of bladder showed sarcoma spindle cell
biopsy of bladder showed sarcoma undifferentiated
biopsy of bladder showed small cell type
biopsy of bladder showed spindle cell type
Bladder Adenocarcinoma
Bladder adenocarcinoma recurrent
Bladder adenocarcinoma stage 0
Bladder adenocarcinoma stage I
Bladder adenocarcinoma stage II
Bladder adenocarcinoma stage III
Bladder adenocarcinoma stage IV
Bladder adenocarcinoma stage unspecified
Bladder cancer recurrent
Bladder cancer stage 0 with cancer in situ
Bladder cancer stage 0 without cancer in situ
Bladder cancer stage I with cancer in situ
Bladder cancer stage I without cancer in situ
Bladder cancer stage IV
Bladder Lymphoma
Bladder Malignant PEComa
Bladder Melanoma
Bladder Sarcoma
Bladder Squamous Cell Carcinoma
Bladder squamous cell carcinoma recurrent
Bladder squamous cell carcinoma stage 0
Bladder squamous cell carcinoma stage I
Bladder squamous cell carcinoma stage II
Bladder squamous cell carcinoma stage III
Bladder squamous cell carcinoma stage IV
Bladder squamous cell carcinoma stage unspecified
Bladder transitional cell carcinoma metastatic
Bladder transitional cell carcinoma recurrent
Bladder transitional cell carcinoma stage 0
Bladder transitional cell carcinoma stage I
Bladder transitional cell carcinoma stage II
Bladder transitional cell carcinoma stage III
Bladder transitional cell carcinoma stage IV
Carcinoma of bladder
carcinoma of bladder with osteoclast-like giant cells
Carcinoma of urinary bladder invasive
carcinoma simplex of bladder
carcinosarcoma of bladder
cellular diagnosis bladder cancer
Childhood Bladder Carcinoma
clear cell type neoplasm of bladder
cloacogenic carcinoma of bladder
composite Hodgkin's and non-Hodgkin's lymphoma of bladder
ductal carcinoma in situ of bladder
fibrosarcoma of bladder
fibrous histiocytoma of bladder
follicular lymphoma of bladder
fusiform type small cell carcinoma of bladder
giant cell and spindle cell carcinoma of bladder
giant cell carcinoma of bladder
giant cell type neoplasm of bladder
glassy cell carcinoma of bladder
grade 1 follicular lymphoma of bladder
grade 2 follicular lymphoma of bladder
grade 3 follicular lymphoma of bladder
granular cell carcinoma of bladder
Hodgkin's granuloma of bladder
Hodgkin's sarcoma of bladder
large B-cell diffuse lymphoma of bladder
large cell carcinoma of bladder
large cell carcinoma of bladder with rhabdoid phenotype
large cell neuroendocrine carcinoma of bladder
Local recurrence of malignant tumor of urinary bladder
lower urinary tract cancer
lymphocyte-rich Hodgkin's lymphoma of bladder
lymphoplasmacytic lymphoma of bladder
Malignant Bladder Paraganglioma
malignant epithelioma of bladder
malignant histiocytosis of bladder
malignant lymphoma of bladder
malignant mastocytosis of bladder
malignant mesenchymoma of bladder
malignant mesodermal mixed tumor of bladder
Malignant neoplasm of anterior wall of urinary bladder
malignant neoplasm of apex of bladder
Malignant neoplasm of augmented bladder
Malignant neoplasm of bladder neck
Malignant neoplasm of bladder recurrent
malignant neoplasm of bladder stage 0
malignant neoplasm of bladder stage I
malignant neoplasm of bladder stage IIa
malignant neoplasm of bladder stage IIb
malignant neoplasm of bladder stage IIIa
malignant neoplasm of bladder stage IIIb
malignant neoplasm of bladder stage IIIc
Malignant neoplasm of bladder stage IV
malignant neoplasm of bladder TNM staging
malignant neoplasm of bladder TNM staging distant metastasis M
malignant neoplasm of bladder TNM staging distant metastasis M M0
malignant neoplasm of bladder TNM staging distant metastasis M M1
malignant neoplasm of bladder TNM staging distant metastasis M MX
malignant neoplasm of bladder TNM staging regional lymph node N N0
malignant neoplasm of bladder TNM staging regional lymph node N N1
malignant neoplasm of bladder TNM staging regional lymph node N N2
malignant neoplasm of bladder TNM staging regional lymph node N N3
malignant neoplasm of bladder TNM staging regional lymph node N NX
malignant neoplasm of bladder TNM staging regional lymph nodes N
Malignant neoplasm of bladder wall NOS
Malignant neoplasm of dome of bladder
Malignant neoplasm of lateral wall of bladder
Malignant neoplasm of other site of urinary bladder
Malignant neoplasm of other specified sites of bladder
Malignant neoplasm of overlapping sites of bladder
Malignant neoplasm of posterior wall of urinary bladder
Malignant neoplasm of trigone of bladder
Malignant neoplasm of urachus
Malignant neoplasm of ureteric orifice
malignant plasmacytoma of bladder
malignant small cell neoplasm of bladder
Malignant tumor involving bladder by direct extension from endometrium
Malignant tumor involving bladder by direct extension from fallopian tube
Malignant tumor involving bladder by direct extension from ovary
Malignant tumor involving bladder by direct extension from prostate
Malignant tumor involving bladder by direct extension from uterine cervix
Malignant tumor involving bladder by direct extension from uterus
Malignant tumor involving bladder by direct extension from vagina
mantle cell lymphoma of bladder
marginal zone B-cell lymphoma of bladder
mast cell sarcoma of bladder
mature T-cell lymphoma of bladder
medullary carcinoma of bladder
metastasis from malignant neoplasm of bladder
Metastatic Neoplasm to the Bladder
micropapillary transitional cell carcinoma of bladder
mixed cellularity Hodgkin's lymphoma of bladder
mixed small and large cell diffuse lymphoma of bladder
mucin-producing adenocarcinoma of bladder
Mullerian mixed tumor of bladder
myosarcoma of bladder
Neuroendocrine carcinoma of the bladder
NK/T-cell lymphoma of bladder
Non-Muscle Invasive Bladder Neoplasms
noninvasive papillary squamous cell carcinoma in situ of bladder
noninvasive papillary transitional cell carcinoma in situ of bladder
papillary carcinoma in situ of bladder
papillary carcinoma of bladder
papillary squamous cell carcinoma of bladder
Papillary transitional cell carcinoma of bladder
pleomorphic carcinoma of bladder
polygonal cell carcinoma of bladder
precursor B-cell lymphoblastic lymphoma of bladder
precursor cell lymphoblastic lymphoma of bladder
precursor T-cell lymphoblastic lymphoma of bladder
Primary malignant neoplasm of bladder
pseudosarcomatous carcinoma of bladder
Schneiderian carcinoma of bladder
Sezary syndrome of bladder
signet ring cell carcinoma of bladder
small B-cell lymphocytic lymphoma of bladder
small cell carcinoma of bladder
Small cell neuroendocrine carcinoma of bladder
solid carcinoma of bladder
spindle cell carcinoma of bladder
spindle cell transitional cell carcinoma of bladder
spindle cell type neoplasm of bladder
squamous cell carcinoma in situ of bladder
squamous cell carcinoma in situ of bladder with questionable stromal invasion
Stage II Bladder Cancer AJCC v6 and v7
Stage III Bladder Cancer AJCC v6 and v7
stage bladder cancer
staging of malignant neoplasm of bladder
transitional cell carcinoma in situ of bladder
Transitional cell carcinoma of bladder
undifferentiated carcinoma of bladder
verrucous carcinoma of bladder

## Sheet: Brain tumours
UMLS narrower concepts
Brain tumours
Brain Neoplasms
Adult Brain Neoplasm
Angiomatosis diffuse corticomeningeal of Divry and Van Bogaert
Benign neoplasm of brain supratentorial
Benign neoplasm of brain unspecified
Benign neoplasm of pineal gland
Benign neurologic neoplasms
BRAIN NEOPLASM SECONDARY MULTIPLE
Brain Stem Neoplasms
brain tumor localized frontal lobe
brain tumor localized occipital lobe
brain tumor localized parietal lobe
brain tumor localized temporal lobe
Brain Tumor Primary
Carcinoma of brain
Cerebellar Neoplasms
Cerebral astrocytoma adult
Cerebral sarcoma
Cerebral Ventricle Neoplasms
CEREBRORETINAL MICROANGIOPATHY WITH CALCIFICATIONS AND CYSTS disorder
Childhood Brain Neoplasm
Desmoplastic cerebral astrocytoma of infancy
Familial capillaro-venous leptomeningeal angiomatosis
Germ cell tumor of the brain
Glial tumor of brain disorder
Glioma
Glioma of Brain Familial
Hypothalamic Neoplasms
Malignant neoplasm of brain
Malignant neoplasm of cerebrum excluding lobes and ventricles
Malignant neoplasm of other parts of brain
Medulloblastoma
Metastatic malignant neoplasm to brain
Metastatic malignant neoplasm to brain and spinal cord
neoplasm of basal ganglia
neoplasm of cerebral cortex
Neoplasm of cerebrum
neoplasm of cerebrum excluding lobes and ventricles
neoplasm of corpus callosum
neoplasm of fossa of brain
Neoplasm of frontal lobe
Neoplasm of occipital lobe
neoplasm of olfactory bulb
Neoplasm of parietal lobe
neoplasm of rhinencephalon
Neoplasm of temporal lobe
neoplasm of thalamus
Neoplasm of uncertain behavior of brain and spinal cord
Neoplasm of uncertain or unknown behavior of brain infratentorial
Neoplasm of uncertain or unknown behavior of brain supratentorial
Neoplasm of uncertain or unknown behavior of brain unspecified
neoplasm of unspecified behavior of brain
Neurocytoma
neuronal and mixed neuronal glial tumor of brain
overlapping neoplasm of brain
Pascual Castroviejo syndrome
pilocytic astrocytoma of cerebral ventricle
Pineal Gland Neoplasm
Primary malignant neoplasm of brain
primitive neuroectodermal tumor PNET of brain
Recurrent Brain Neoplasm
RHABDOID TUMOR PREDISPOSITION SYNDROME 1 disorder
SELLAR TUMOR WITH SUPRASELLAR EXTENSION
Supratentorial Neoplasms
Tumor Infratentorial
Turcot syndrome disorder
Von Hippel-Lindau Syndrome

## Sheet: Breast cancer
UMLS narrower concepts
Breast cancer
Malignant neoplasm of breast
acinar cell carcinoma of breast
acinar cell cystadenocarcinoma of breast
Adenocarcinoma of breast
adenocarcinoma of breast with apocrine metaplasia
adenocarcinoma of breast with cartilaginous and osseous metaplasia
adenocarcinoma of breast with metaplasia
adenocarcinoma of breast with neuroendocrine differentiation
adenocarcinoma of breast with spindle cell metaplasia
adenocarcinoma of breast with squamous metaplasia
adenocarcinoma ductal infiltrating unspecified site female
adenocarcinoma infiltrating duct unspecified site
adenocarcinoma infiltrating duct unspecified site female
adenocarcinoma inflammatory unspecified site
adenocarcinoma intraductal noninfiltrating papillary with invasion unspecified site
adenocarcinoma lobular unspecified site
Adenoid cystic breast carcinoma
adenoid squamous cell carcinoma of breast
adenosquamous carcinoma of breast
alveolar adenocarcinoma of breast
anaplastic carcinoma of breast
apocrine adenocarcinoma of breast
Atypical Medullary Breast Carcinoma
basal cell adenocarcinoma of breast
bilateral breast cancer
biopsy of breast showed acinar cell carcinoma
biopsy of breast showed acinar cell cystadenocarcinoma
biopsy of breast showed adenofibrosarcoma
biopsy of breast showed angiomyosarcoma
biopsy of breast showed atypical medullary carcinoma
biopsy of breast showed Burkitt's lymphoma
biopsy of breast showed carcinosarcoma
biopsy of breast showed clear cell type neoplasm
biopsy of breast showed comedocarcinoma
biopsy of breast showed dedifferentiated liposarcoma
biopsy of breast showed diffuse large b-cell immunoblastic lymphoma
biopsy of breast showed diffuse large b-cell lymphoma
biopsy of breast showed duct carcinoma desmoplastic type
biopsy of breast showed embryonal carcinosarcoma
biopsy of breast showed epithelioid hemangioendothelioma
biopsy of breast showed epithelioid leiomyosarcoma
biopsy of breast showed extramedullary plasmacytoma
biopsy of breast showed fascial fibrosarcoma
biopsy of breast showed fibroblastic liposarcoma
biopsy of breast showed fibromyxosarcoma
biopsy of breast showed fibrosarcoma
biopsy of breast showed fibrosarcoma solitary fibrous tumor
biopsy of breast showed follicular lymphoma
biopsy of breast showed giant cell type neoplasm
biopsy of breast showed grade 1 follicular lymphoma
biopsy of breast showed grade 2 follicular lymphoma
biopsy of breast showed grade 3 follicular lymphoma
biopsy of breast showed hemangioendothelioma
biopsy of breast showed histiocytosis lymphoma
biopsy of breast showed Hodgkin sarcoma
biopsy of breast showed Hodgkin's lymphocyte-rich lymphoma
biopsy of breast showed Hodgkin's lymphoma
biopsy of breast showed Hodgkin's lymphoma granuloma
biopsy of breast showed Hodgkin's lymphoma with grade 1 nodular sclerosis
biopsy of breast showed Hodgkin's lymphoma with grade 2 nodular sclerosis
biopsy of breast showed Hodgkin's lymphoma with lymphocytic depletion
biopsy of breast showed Hodgkin's lymphoma with lymphocytic depletion with diffuse fibrosis
biopsy of breast showed Hodgkin's lymphoma with nodular sclerosis
biopsy of breast showed Hodgkin's lymphoma with nodular sclerosis in cellular phase
biopsy of breast showed Hodgkin's mixed cellularity lymphoma
biopsy of breast showed infantile fibrosarcoma
biopsy of breast showed infiltrating ductal carcinoma mixed with other types
biopsy of breast showed large cell neuroendocrine carcinoma
biopsy of breast showed leiomyosarcoma
biopsy of breast showed liposarcoma
biopsy of breast showed lobular carcinoma mixed with other types of carcinoma
biopsy of breast showed lymphoma
biopsy of breast showed lymphoma composite Hodgkin's and non-Hodgkin's
biopsy of breast showed lymphoplasmacytic lymphoma
biopsy of breast showed malignant neoplasm
biopsy of breast showed malt lymphoma
biopsy of breast showed mantle cell lymphoma
biopsy of breast showed marginal zone b-cell lymphoma
biopsy of breast showed mastocytosis
biopsy of breast showed mature T-cell angioimmunoblastic lymphoma
biopsy of breast showed mature T-cell lymphoma
biopsy of breast showed medullary carcinoma
biopsy of breast showed medullary carcinoma with lymphoid stroma
biopsy of breast showed mesenchymoma
biopsy of breast showed mixed type liposarcoma
biopsy of breast showed mucin-producing adenocarcinoma
biopsy of breast showed myoepithelioma carcinosarcoma
biopsy of breast showed myosarcoma
biopsy of breast showed myxoid leiomyosarcoma
biopsy of breast showed myxoid liposarcoma
biopsy of breast showed neurosarcoma
biopsy of breast showed non-Hodgkin's lymphoma
biopsy of breast showed plasmacytoma
biopsy of breast showed pleomorphic liposarcoma
biopsy of breast showed polymorphous adenocarcinoma low grade
biopsy of breast showed precursor B-cell lymphoblastic lymphoma
biopsy of breast showed precursor cell lymphoblastic lymphoma
biopsy of breast showed precursor T-cell lymphoblastic lymphoma
biopsy of breast showed round cell liposarcoma
biopsy of breast showed secretory carcinoma
biopsy of breast showed signet ring cell carcinoma
biopsy of breast showed small b-cell lymphocytic lymphoma
biopsy of breast showed small cell type neoplasm
biopsy of breast showed spindle cell type neoplasm
biopsy of breast showed well differentiated liposarcoma
Breast Cancer Familial
BREAST CANCER SUSCEPTIBILITY TO
Breast Carcinoma
Breast Lymphoma
Breast Periductal Stromal Tumor
Ca breast-lowerinner quadrant
Ca breast-lowerouter quadrant
Ca breast-upperinner quadrant
Ca breast-upperouter quadrant
carcinoma of breast with osteoclast-like giant cells
Carcinoma of Male Breast
carcinoma simplex of breast
Carcinoma Lobular
carcinoma lobular with intraductal unspecified site
carcinosarcoma of breast
cellular diagnosis breast cancer
Childhood Breast Carcinoma
clear cell adenocarcinoma of breast
clear cell type neoplasm of breast
cystadenocarcinoma of breast
desmoplastic type ductal carcinoma of breast
ductal carcinoma with lobular infiltrating unspecified site
ductal carcinoma infiltrating with lobular carcinoma in situ unspecified site
embryonal carcinosarcoma of breast
epithelial-myoepithelial carcinoma of breast
epithelioma of nipple
fibrosarcoma of breast
fusiform type small cell carcinoma of breast
giant cell and spindle cell carcinoma of breast
giant cell carcinoma of breast
giant cell type neoplasm of breast
glassy cell carcinoma of breast
granular cell carcinoma of breast
Hereditary Breast and Ovarian Cancer Syndrome
High Grade Ductal Breast Carcinoma In Situ
Hormone receptor positive malignant neoplasm of breast
hormone receptor/growth factor receptor-negative breast cancer
hormone receptor/growth factor receptor-positive breast cancer
Hormone refractory breast cancer
Infiltrating duct and lobular carcinoma
infiltrating ductal and lobular carcinoma of breast
infiltrating ductal carcinoma with lobular carcinoma unspecified site
Inflammatory carcinoma
Intracystic Papillary Breast Carcinoma
intraductal papillary adenocarcinoma of breast with invasion
intraductal carcinoma papillary with invasion unspecified site
Invasive Ductal Breast Carcinoma
Invasive Lobular Breast Carcinoma
keratinizing squamous cell carcinoma of breast
large cell carcinoma of breast
large cell carcinoma of breast with rhabdoid phenotype
large cell neuroendocrine carcinoma of breast
Lipid-rich carcinoma
lipid-rich carcinoma of breast
liposarcoma of breast
lobular carcinoma in situ with infiltrating duct breast
lobular carcinoma in situ with infiltrating duct unspecified site
lobular carcinoma unspecified site
lobular carcinoma with intraductal carcinoma unspecified site
local recurrence of malignant breast neoplasm
Local recurrence of malignant tumor of breast
Locally advanced breast cancer
Malignant Breast Adenomyoepithelioma
malignant breast neoplasm N0
malignant breast neoplasm N1
malignant breast neoplasm N2
malignant breast neoplasm N3
malignant breast neoplasm NX
malignant breast neoplasm pathologic pN staging
malignant breast neoplasm T1a
malignant breast neoplasm T1b
malignant breast neoplasm T1c
malignant breast neoplasm T1mic
Malignant Breast Spiradenoma
malignant breast tissue neoplasm
malignant epithelioid hemangioendothelioma of breast
malignant epithelioma of breast
malignant granular cell tumor of breast
malignant hemangioendothelioma of breast
malignant histiocytosis of breast
Malignant lymphoma of breast
malignant mastocytosis of breast
Malignant melanoma of breast
malignant mesenchymoma of breast
malignant myoepithelioma of breast
Malignant neoplasm of axillary tail of breast
Malignant neoplasm of bone connective tissue skin and breast
Malignant neoplasm of breast lower inner quadrant
Malignant neoplasm of breast lower outer quadrant
Malignant neoplasm of breast of unspecified site
malignant neoplasm of breast stage 0
malignant neoplasm of breast stage I
malignant neoplasm of breast stage IIa
malignant neoplasm of breast stage IIb
malignant neoplasm of breast stage IIIa
malignant neoplasm of breast stage IIIb
malignant neoplasm of breast stage IIIc
malignant neoplasm of breast stage IV
malignant neoplasm of breast staging
malignant neoplasm of breast TNM staging distant metastasis M
malignant neoplasm of breast TNM staging distant metastasis M M0
malignant neoplasm of breast TNM staging distant metastasis M M1
malignant neoplasm of breast TNM staging distant metastasis M MX
malignant neoplasm of breast TNM staging regional lymph nodes N
Malignant neoplasm of breast upper inner quadrant
Malignant neoplasm of breast upper outer quadrant
Malignant neoplasm of central portion of breast
Malignant neoplasm of female breast
Malignant neoplasm of male breast
Malignant neoplasm of nipple and areola
Malignant neoplasm of nipple of female breast
Malignant neoplasm of overlapping sites of breast
Malignant neoplasm of skin of breast
Malignant nipple neoplasm
Malignant phyllodes tumor of breast
malignant plasmacytoma of breast
malignant small cell neoplasm of breast
malignant solitary fibrous tumor of breast
mast cell sarcoma of breast
Medullary carcinoma of breast
Medullary carcinoma with lymphoid stroma
medullary carcinoma with lymphoid stroma of breast
metastasis from malignant neoplasm of breast
Metastatic Malignant Breast Neoplasm
microinvasive squamous cell carcinoma of breast
mixed cell adenocarcinoma of breast
mucin-producing adenocarcinoma of breast
mucinous adenocarcinoma of breast
myosarcoma of breast
neurosarcoma of breast
nonkeratinizing large cell squamous carcinoma cell of breast
Paget's disease and infiltrating duct carcinoma of breast
Paget's disease and intraductal carcinoma of breast
Paget's Disease of the Nipple
Paget's Disease Mammary
papillary adenocarcinoma of breast
Papillary carcinoma of the breast
papillary squamous cell carcinoma of breast
papillary adenocarcinoma intraductal with invasion unspecified site
papillary carcinoma intraductal noninfiltrating with invasion unspecified site
pleomorphic carcinoma of breast
polygonal cell carcinoma of breast
polymorphous low grade adenocarcinoma of breast
Primary malignant neoplasm of areola of female breast
Primary malignant neoplasm of areola of male breast
Primary malignant neoplasm of breast
Primary malignant neoplasm of nipple of male breast
pseudosarcomatous carcinoma of breast
Recurrent Malignant Breast Neoplasm
Sarcoma of breast
scirrhous adenocarcinoma of breast
Secondary malignant neoplasm of breast
Secretory breast carcinoma
signet ring cell carcinoma of breast
small cell carcinoma of breast
spindle cell carcinoma of breast
spindle cell squamous cell carcinoma of breast
spindle cell type neoplasm of breast
Squamous cell breast carcinoma
squamous cell carcinoma of breast with horn formation
superficial spreading adenocarcinoma of breast
susceptibility to familial breast-ovarian cancer syndrome
trabecular adenocarcinoma of breast
tubular adenocarcinoma of breast
undifferentiated carcinoma of breast
verrucous carcinoma of breast

## Sheet: Chronic lymphocytic leukaemia
UMLS narrower concepts
Chronic lymphocytic leukaemia
Aleukemic Chronic Lymphocytic Leukemia
B-cell chronic lymphocytic leukemia variant
B-cell chronic lymphocytic leukemia in relapse
B-cell chronic lymphocytic leukemia in remission
B-cell chronic lymphocytic leukemia not having achieved remission
cellular diagnosis chronic lymphocytic leukemia
Chronic lymphocytic leukaemia refractory
Chronic lymphocytic leukaemia stage 0
Chronic lymphocytic leukaemia stage 1
Chronic lymphocytic leukaemia stage 2
Chronic lymphocytic leukaemia stage 3
Chronic lymphocytic leukaemia stage 4
Chronic lymphocytic leukaemia transformation
Chronic lymphocytic leukemia genetic mutation variant
Chronic lymphocytic leukemia of B-cell type in relapse
Chronic lymphocytic leukemia of B-cell type in remission
Chronic lymphocytic leukemia of B-cell type not having achieved remission
Chronic Lymphocytic Leukemia with Immunoglobulin Heavy Chain Variable-Region Gene Somatic Hypermutation
Chronic Lymphocytic Leukemia with Plasmacytoid Differentiation
Chronic Lymphocytic Leukemia with Unmutated Immunoglobulin Heavy Chain Variable-Region Gene
Chronic Lymphocytic Leukemia Binet Staging System
Chronic Lymphocytic Leukemia Modified Rai Staging System
chronic lymphocytic leukemic infiltration of skin
Chronic lymphocytic prolymphocytic leukemia syndrome
Chronic lymphoid leukemia in remission
Chronic lymphoid leukemia without mention of remission
Chronic lymphoid leukemia without mention of having achieved remission
CLL variants
Cutaneous Chronic Lymphocytic Leukemia
Hairy Cell Leukemia
Hairy cell leukemia variant
Leukemia Large Granular Lymphocytic
Leukemia Prolymphocytic B-Cell
Leukemia T-Cell Chronic
Lymphoma with spill
Prolymphocytic Leukemia
Recurrent Chronic Lymphoid Leukemia
Recurrent Hairy Cell Leukemia
Richter's syndrome
Small Lymphocytic Lymphoma
Smoldering chronic lymphocytic leukemia
Splenic Manifestation of Chronic Lymphocytic Leukemia
Splenic Marginal Zone B-Cell Lymphoma
stage chronic lymphocytic leukemia
Transformed Chronic Lymphocytic Leukemia to Diffuse Large B-Cell Lymphoma
Trisomy 12

## Sheet: Chronic myeloid leukaemia
UMLS narrower concepts
Chronic myeloid leukaemia
Acute myelomonocytic leukemia
adult chronic myelogenous leukemia
Blast Phase
cellular diagnosis chronic myelogenous leukemia
Childhood Chronic Myelogenous Leukemia BCR-ABL1 Positive
Chronic eosinophilic leukemia
chronic myelogenous leukemia atypical BCR-ABL negative not having achieved remission
chronic myelogenous leukemia BCR-ABL positive not having achieved remission
chronic myelogenous leukemia not having achieved remission
chronic myelogenous leukemia atypical BCR-ABL negative
Chronic Myelogenous Leukemia BCR-ABL1 Positive
Chronic myeloid leukaemia recurrent
Chronic myeloid leukaemia transformation
Chronic myeloid leukemia in lymphoid blast crisis
Chronic myeloid leukemia in myeloid blast crisis
Chronic myeloid leukemia in remission
Chronic myeloid leukemia without mention of remission
Chronic myeloid leukemia without mention of having achieved remission
Chronic Neutrophilic Leukemia
Juvenile Myelomonocytic Leukemia
Leukaemias myeloid NEC in MDR
LEUKEMIA CHRONIC MYELOCYTIC IN MYELOBLASTIC CRISIS
Leukemia Monocytic Chronic
Leukemia Myeloid Accelerated Phase
Leukemia Myeloid Chronic Atypical BCR-ABL Negative
Leukemia Myeloid Chronic-Phase
Leukemia Myelomonocytic Chronic
leukemia; monocytic monocytoid Naegeli-type
leukemia; Naegeli
Leukemic infiltration of skin in chronic myeloid leukemia
Philadelphia chromosome negative chronic myelogenous leukemia
Philadelphia chromosome positive chronic myelogenous leukemia
Philadelphia positive chronic myeloid leukaemia
Recurrent Chronic Myelogenous Leukemia BCR-ABL1 Positive
Relapsing chronic myeloid leukemia
Unspecified myeloid leukaemia without mention of remission

## Sheet: Digestive cancers
UMLS narrower concepts
Digestive cancer
biliary tract cancer
colorectal carcinoma
malignant neoplasm of gastrointestinal tract
malignant neoplasm of ill-defined sites of digestive system
malignant neoplasm of lip oral cavity and pharynx
malignant neoplasm of liver
malignant neoplasm of mesentery
malignant neoplasm of overlapping sites of digestive system
malignant neoplasm of pancreas
malignant tumor of digestive organ
malignant tumor of peritoneum

## Sheet: Haemochromatosis
UMLS narrower concepts
Haemochromatosis
hemochromatosis arthritic
Hemochromatosis due to repeated red blood cell transfusions
HEMOCHROMATOSIS TYPE 2B
HEMOCHROMATOSIS TYPE 3
HEMOCHROMATOSIS TYPE 4
Hemosiderosis
Hereditary hemochromatosis
Juvenile hemochromatosis
Neonatal hemochromatosis
Other hemochromatosis
Secondary hemochromatosis
Symptomatic form of hemochromatosis type 1

## Sheet: Haemophilia
UMLS narrower concepts
Haemophilia
Autosomal Hemophilia A
Bleeding disorder in hemophilia A carriers
deficiency; clotting factor VIII congenital functional hereditary with functional defect
Factor 8 deficiency acquired
Familial Multiple Coagulation Factor Deficiency I
Haemophilia A with anti factor VIII
Hemophilia A carrier
Hemophilia A with Vascular Abnormality
Hemophilia NOS
Hereditary factor VIII deficiency disease with inhibitor
Hereditary factor VIII deficiency disease without inhibitor
Hereditary Factor XI Deficiency
Mild hereditary factor VIII deficiency disease
Moderate hereditary factor VIII deficiency disease
Severe hereditary factor VIII deficiency disease

[truncated: 17 more sheets: Idiopathic thrombocytopenic pur, Kidney cancer, Lung cancer, Lymphomas, Melanoma, Myelodysplastic syndromes, Myeloma, Myeloproliferative neoplasms, Neuro-endocrine cancer, Pancreatic cancer, Paroxysmal nocturnal haemoglobi, Prostate cancer, Sarcoma, Sickle cell disease , Thalassaemia, Thyroid cancer, Waldenström's Macroglobulinemia]
