# Supplementary material for: Methodological study protocol for The European Atlas of clinical trials in cancer and haematology
Source: Front Pharmacol. 2025 Oct 14;16:1558556. doi: 10.3389/fphar.2025.1558556 (PMC12580590; doi:10.3389/fphar.2025.1558556)
Supplement: Supplementary file 3 [file Supplementaryfile2.xlsx]

## Sheet: final data fields
Data Field Name	Description
Disease_area	One of the 27 disease areas, which the querries were made for. If a trial is found in multiple disease areas, these all are included as a list element.
EudraCT_Id	EudraCT (European Union Drug Regulating Authorities Clinical Trials) is the European Clinical Trials Database of all interventional clinical trials of medicinal products commencing in the European Union from 1 May 2004 onwards. The EudraCT database has been established in accordance with Directive 2001/20/EC.
NCT_Id	A unique identification code given to each clinical study record registered on ClinicalTrials.gov. The format is "NCT" followed by an 8-digit number (for example, NCT00000419). Also called the ClinicalTrials.gov identifier.
Sponsor_protocol_Id	A unique identifier assigned to the protocol by the sponsor.
Other_Id	An identifier(s), if any, other than the organization's Unique Protocol Identification Number or the NCT number or the EudraCT Number that is assigned to the clinical study. This includes any unique clinical study identifiers assigned by other publicly available clinical trial registries.
Trial_status	The recruitment status for the clinical study as a whole, based upon the status of the individual sites.
Date_FirstSubmission_EU	Date when the trial was first enetred /submitted to the EU database.
Date_FirstSubmission_US	Date when the trial was first enetred /submitted to the US database.
Date_Start_EU	The date upon which the clinical trial commenced in the EU.
Date_Start_US	The date upon which the clinical trial commenced in the US.
Full_title	The title of the clinical study, corresponding to the title of the protocol.
Short_title	A short title of the clinical study written in language intended for the lay public.
Lead_sponsor_name	An individual, company, institution, or organization that takes responsibility for the initiation, management, and/or financing of a clinical trial.
Lead_sponsor_class	Indication of whether the sponsor is commercial or non-commercial.
Supporting_collaborator_name	Other organizations (if any) providing support. Support may include funding, design, implementation, data analysis or reporting.
Supporting_collaborator_class	Indication of whether the supporting collaborator is commercial or non-commercial.
Condition	The name(s) of the disease(s) or condition(s) studied in the clinical study, or the focus of the clinical study.
Condition_SOC_Term	System Organ Classes (SOCs) and Terms of the MedDRA (Medical Dictionary for Regulatory Activities)
Condition_Mesh_Id	Medical Subject Headings (Mesh) Id of the NIH for conditions
Condition_Mesh_Term	Medical Subject Headings (Mesh) Term of the NIH for conditions
Description_brief	A short description of the clinical study, including a brief statement of the clinical study's hypothesis, written in language intended for the lay public.
Description_detailed	Extended description of the protocol, including more technical information (as compared to the brief description).
Primary_outcome_measure	The main result that is measured at the end of a study to see if a given treatment worked (e.g., the number of deaths or the difference in survival between the treatment group and the control group).
Primary_outcome_measure_timeframe	Time point(s) at which the measurement is assessed for the specific metric used. The description of the time point(s) of assessment is specific to the outcome measure and is generally the specific duration of time over which each participant is assessed (not the overall duration of the study).
Secondary_outcome_measure	Results that are measured at the end of a study, in addition to the main result (primary endpoint) to see if a given treatment worked. Secondary endpoints can explore other aspects of the treatment.
Secondary_outcome_measure_timeframe	Time point(s) at which the measurement is assessed for the specific metric used. The description of the time point(s) of assessment is specific to the outcome measure and is generally the specific duration of time over which each participant is assessed (not the overall duration of the study).
Other_outcome_measure	Description of the metric used to characterize the specific other pre-specified outcome measure, if not included in the other pre-specified outcome measure title.
Other_outcome_measure_timeframe	Time point(s) at which the measurement is assessed for the specific metric used. The description of the time point(s) of assessment is specific to the outcome measure and is generally the specific duration of time over which each participant is assessed (not the overall duration of the study).
Design_scope	The main objective of the intervention(s) being evaluated by the clinical trial.
Phase	The phase of clinical trial: N/A: Trials without phases (for example, studies of devices or behavioral interventions). Early Phase 1 (also known as "Phase 0"): Exploratory trials, involving very limited human exposure, with no therapeutic or diagnostic intent (e.g., screening studies, microdose studies). Phase 1: Includes initial studies to determine the metabolism and pharmacologic actions of dr…
Design_allocation	The method by which participants are assigned to arms in a clinical trial. N/A (not applicable): For a single-arm trial Randomized: Participants are assigned to intervention groups by chance Nonrandomized: Participants are expressly assigned to intervention groups through a non-random method, such as physician choice
Design_masking	The party or parties involved in the clinical trial who are prevented from having knowledge of the interventions assigned to individual participants: None (Open label): A trial where the investigators and the subjects know which treatment is actually given. Single blind: A trial where the subjects (healthy volunteers or patients) included in the trial doesn’t know which treatment they are given b…
Design_intervention_model	The strategy for assigning interventions to participants. Single Group: Clinical trials with a single arm Parallel: Participants are assigned to one of two or more groups in parallel for the duration of the study Crossover: Participants receive one of two (or more) alternative interventions during the initial phase of the study and receive the other intervention during the second phase of the stu…
Intervention_type	For each intervention studied in the clinical study, the general type of intervention. Drug: Including placebo Device: Including sham Biological/Vaccine Procedure/Surgery Radiation Behavioral: For example, psychotherapy, lifestyle counseling Genetic: Including gene transfer, stem cell and recombinant DNA Dietary Supplement: For example, vitamins, minerals Combination Product: Combining a drug and…
Intervention_name	A brief descriptive name used to refer to the intervention(s) studied in each arm of the clinical study. A non-proprietary name of the intervention must be used, if available. If a non-proprietary name is not available, a brief descriptive name or identifier must be used.
Intervention_Mesh_Id	Medical Subject Headings (Mesh) Id of the NIH for interventions
Intervention_Mesh_Term	Medical Subject Headings (Mesh) Term of the NIH for interventions
Comparator_type	The type of the comparator in the comparator arm of the clinical trial.
Number_of_treatment_arms	Any of the treatment groups in a randomized trial. Most randomized trials have two "arms," but some have three "arms," or even more.
Age_standardised	Standardised age categories
Age_Range_min	The numerical value, if any, for the minimum age a potential participant must meet to be eligible for the clinical study.
Age_Range_max	The numerical value, if any, for the maximum age a potential participant can be to be eligible for the clinical study.
Gender	The sex of the participants eligible to participate in the clinical study. Note: "Sex" means a person's classification as male or female based on biological distinctions. Female: Indicates that only female participants are being studied Male: Indicates that only male participants are being studied
Population_healthy_volunteers	Indication that participants who do not have a disease or condition, or related conditions or symptoms, under study in the clinical study are permitted to participate in the clinical study.
Number_of_participants_Total	Total planned number of participants to be included.
Number_of_sites_in_the_member_state_concerned	This is number of sites in the Member State concerned where the trial will take place
Number_of_sites_in_EEA	Number of investigator sites in the European Economic Area where the trial is planned to take place.
Number_of_Member_States_involved	Number of Member States of the European Economic Area where the trial will be conducted
EEA_Member_states	List of Member States of the European Economic Area where the trial will be conducted
Location_facility	Full name of the organization where the clinical study is being conducted.
Location_city	City of the organization where the clinical study is being conducted.
Location_state	State of the organization where the clinical study is being conducted.
Location_country	Country of the organization where the clinical study is being conducted.
Reference_PMID	PMID for the citation in MEDLINE
Reference_Citation	A bibliographic reference in NLM's MEDLINE format
Trial_protocol_url_EU	Information and link to the EU trial details, if available
Trial_protocol_url_US	Information and link to the US trial details, if available
Trial_result_url_EU	Information and link to EU trial results, if available
Trial_result_url_US	Information and link to US trial results, if available
