# Supplementary material for: Methodological study protocol for The European Atlas of clinical trials in cancer and haematology
Source: Front Pharmacol. 2025 Oct 14;16:1558556. doi: 10.3389/fphar.2025.1558556 (PMC12580590; doi:10.3389/fphar.2025.1558556)
Supplement: Supplementary file 5 [file Supplementaryfile3.xlsx]

## Sheet: data field level mapping
data_field_name	EU_example	US_example	data_source_to_use	data_type	description
Disease_area	acute leukemia EU	acute leukemia	US	Set (Collection of: String)	One of the 27 disease areas, which the querries were made for. If a trial is found in multiple disease areas, these all are included as a list element.
EudraCT_Id	2018-001557-27	2018-001557-27	EU	String	EudraCT (European Union Drug Regulating Authorities Clinical Trials) is the European Clinical Trials Database of all interventional clinical trials of medicinal products commencing in the European Union from 1 May 2004 onwards. The EudraCT database has been established in accordance with Directive 2001/20/EC.
NCT_Id	N/A	NCT03677596	US	String	A unique identification code given to each clinical study record registered on ClinicalTrials.gov. The format is "NCT" followed by an 8-digit number (for example, NCT00000419). Also called the ClinicalTrials.gov identifier.
Sponsor_protocol_Id	B1931030	B1931030	US	String	A unique identifier assigned to the protocol by the sponsor.
Other_Id	N/D	[2018-001557-27]	US	String	An identifier(s), if any, other than the organization's Unique Protocol Identification Number or the NCT number or the EudraCT Number that is assigned to the clinical study. This includes any unique clinical study identifiers assigned by other publicly available clinical trial registries.
Trial_status	Ongoing	Ongoing	EU	String	The recruitment status for the clinical study as a whole, based upon the status of the individual sites.
Date_FirstSubmission_EU	2019-01-18	N/D	EU	String	Date when the trial was first enetred /submitted to the EU database.
Date_FirstSubmission_US	N/D	2018-07-27	US	String	Date when the trial was first enetred /submitted to the US database.
Date_Start_EU	2019-02-17	N/D	EU	String	The date upon which the clinical trial commenced in the EU.
Date_Start_US	N/D	2019-07-01	US	String	The date upon which the clinical trial commenced in the US.
Full_title	A PHASE 4, OPEN-LABEL, RANDOMIZED STUDY OF TWO INOTUZUMAB OZOGAMICIN DOSE LEVELS IN ADULT PATIENTS WITH RELAPSED OR REFRACTORY B-CELL ACUTE LYMPHOBLASTIC LEUKEMIA ELIGIBLE FOR HEMATOPOIETIC STEM CE...	A PHASE 4, OPEN-LABEL, RANDOMIZED STUDY OF TWO INOTUZUMAB OZOGAMICIN DOSE LEVELS IN ADULT PATIENTS WITH RELAPSED OR REFRACTORY B-CELL ACUTE LYMPHOBLASTIC LEUKEMIA ELIGIBLE FOR HEMATOPOIETIC STEM CELL TRANSPLANTATION AND WHO HAVE RISK FACTOR(S) FOR VENO-OCCLUSIVE DISEASE	EU	String	The title of the clinical study, corresponding to the title of the protocol.
Short_title	N/A	A Study Of Two Inotuzumab Ozogamicin Doses in Relapsed/ Refractory Acute Lymphoblastic Leukemia Transplant Eligible Patients	Merge	String	A short title of the clinical study written in language intended for the lay public.
Lead_sponsor_name	Pfizer Inc., 235 East 42nd Street, New York, NY 10017	Pfizer	US	String	An individual, company, institution, or organization that takes responsibility for the initiation, management, and/or financing of a clinical trial.
Lead_sponsor_class	Commercial	INDUSTRY	EU	String	Indication of whether the sponsor is commercial or non-commercial.
Supporting_collaborator_name	Pfizer Inc., 235 East 42nd Street, New York, NY 10017	[]	Merge	String	Other organizations (if any) providing support. Support may include funding, design, implementation, data analysis or reporting.
Supporting_collaborator_class	N/D	[]	US	String	Indication of whether the supporting collaborator is commercial or non-commercial.
Condition	ADULT PATIENTS WITH RELAPSED OR REFRACTORY B-CELL ACUTE LYMPHOBLASTIC LEUKEMIA ELIGIBLE FOR HEMATOPOIETIC STEM CELL TRANSPLANTATION AND WHO HAVE RISK FACTOR(S) FOR VENO-OCCLUSIVE DISEASE	[Leukemia,Precursor b-Cell Lymphoblastic Leukemia-Lymphoma,ACUTE LYMPHOBLASTIC LEUKEMIA]	US	String	The name(s) of the disease(s) or condition(s) studied in the clinical study, or the focus of the clinical study.
Condition_SOC_Term	VersionSOC TermClassification CodeTermLevel20.110000000486410024329LeukemiaLLT	N/D	EU	String	System Organ Classes (SOCs) and Terms of the MedDRA (Medical Dictionary for Regulatory Activities)
Condition_Mesh_Id	N/D	[D000007938,D000054198,D000007945,D000015452]	US	String	Medical Subject Headings (Mesh) Id of the NIH for conditions
Condition_Mesh_Term	N/D	[Leukemia,Precursor Cell Lymphoblastic Leukemia-Lymphoma,Leukemia, Lymphoid,Precursor B-Cell Lymphoblastic Leukemia-Lymphoma]	US	String	Medical Subject Headings (Mesh) Term of the NIH for conditions
Description_brief	ADULT PATIENTS WITH RELAPSED OR REFRACTORY B-CELL ACUTE LYMPHOBLASTIC LEUKEMIA ELIGIBLE FOR HEMATOPOIETIC STEM CELL TRANSPLANTATION AND WHO HAVE RISK FACTOR(S) FOR VENO-OCCLUSIVE DISEASE	This study will explore 2 different doses of inotuzumab ozogamicin including the dose that is approved and a lower dose. The main purpose of this study is to evaluate whether a dose of inotuzumab ozogamicin, lower than the approved dose, could be recommended for adult patient with relapsed or refractory ALL who may be at higher risk for severe liver problems after inotuzumab ozogamicin treatment …	Merge	String	A short description of the clinical study, including a brief statement of the clinical study's hypothesis, written in language intended for the lay public.
Description_detailed	To evaluate the rates of veno-occlusive disease and hematologic remission (Complete response/Complete response with incomplete count recovery) for 2 inotuzumab ozogamicin dose levels in adult patients with relapsed or refractory B-cell Acute lymphocytic leukemia who are eligible for hematopoietic stem cell transplant (HSCT) and who are at higher risk for developing veno-occlusive disease post-HSC…	N/A	Merge	String	Extended description of the protocol, including more technical information (as compared to the brief description).
Primary_outcome_measure	- Rate of VOD (total, during study treatment, and post-HSCT); - Rate of hematologic remission (CR/CRi).	Percentage of Participants With Hematologic Remission (Complete Remission CR/Complete Remission With Incomplete Hematologic Recovery CRi),Rate of veno-occlusive disease (VOD), CR defined the disappearance of leukemia indicated by less than () 1.5 centimeters (cm) in greatest transverse diameter (GTD) at baseline must have regressed to less than or equal to (≤) 1.5 cm in GTD; all nodal masses ≥1 c…	Merge	String	The main result that is measured at the end of a study to see if a given treatment worked (e.g., the number of deaths or the difference in survival between the treatment group and the control group).
Primary_outcome_measure_timeframe	as per protocol E.5.2 Secondary end point(s) - Adverse events and laboratory abnormalities (grade, timing, seriousness, relatedness) during study treatment and post-HSCT; - MRD negativity in patients achieving CR/CRi; - DoR in patients achieving CR/CRi; - PFS; - OS; - Rate of HSCT; - Post-HSCT relapse; - Post-HSCT mortality; - Post-HSCT non-relapse mortality; - Post-HSCT relapse-related mortality…	[At the end of treatment (within approximately 6 months from randomization),2 years from randomization]	US	String	Time point(s) at which the measurement is assessed for the specific metric used. The description of the time point(s) of assessment is specific to the outcome measure and is generally the specific duration of time over which each participant is assessed (not the overall duration of the study).
Secondary_outcome_measure	- Adverse events and laboratory abnormalities (grade, timing, seriousness, relatedness) during study treatment and post-HSCT; - MRD negativity in patients achieving CR/CRi; - DoR in patients achieving CR/CRi; - PFS; - OS; - Rate of HSCT; - Post-HSCT relapse; - Post-HSCT mortality; - Post-HSCT non-relapse mortality; - Post-HSCT relapse-related mortality; - PK exposure-response relationships for ef…	Frequency of adverse events,Minimal residual disease (MRD) negativity,Duration of remission (DoR) for Participants Who Achieved CR/CRi,Progression free survival (PFS),Overall survival (OS),Rate of hematopoietic stem cell transplantation (HSCT),Post HSCT relapse,Post HSCT mortality,Post HSCT non relapse mortality,Post HSCT relapse related mortality,Pharmacokinetics, Cmax,Percentage of patients wit…	Merge	String	Results that are measured at the end of a study, in addition to the main result (primary endpoint) to see if a given treatment worked. Secondary endpoints can explore other aspects of the treatment.
Secondary_outcome_measure_timeframe	as per protocol E.6 and E.7 Scope of the trial E.6 Scope of the trial E.6.1 Diagnosis No E.6.2 Prophylaxis No E.6.3 Therapy No E.6.4 Safety Yes E.6.5 Efficacy Yes E.6.6 Pharmacokinetic Yes E.6.7 Pharmacodynamic Yes E.6.8 Bioequivalence No E.6.9 Dose response No E.6.10 Pharmacogenetic No E.6.11 Pharmacogenomic Yes E.6.12 Pharmacoeconomic No E.6.13 Others Yes	[At least 9 weeks after last dose,Up to approximately 4 weeks (EoT) from last dose of study drug,2 years from randomization,2 years from randomization,2 years from randomization,2 years from randomization,2 years from randomization,2 years from randomization,2 years from randomization,2 years from randomization,Pharmacokinetic sample collections during study drug cycles (each cycle is up to 28 da…	US	String	Time point(s) at which the measurement is assessed for the specific metric used. The description of the time point(s) of assessment is specific to the outcome measure and is generally the specific duration of time over which each participant is assessed (not the overall duration of the study).
Other_outcome_measure	N/D	N/A	US	String	Description of the metric used to characterize the specific other pre-specified outcome measure, if not included in the other pre-specified outcome measure title.
Other_outcome_measure_timeframe	N/D	[]	US	String	Time point(s) at which the measurement is assessed for the specific metric used. The description of the time point(s) of assessment is specific to the outcome measure and is generally the specific duration of time over which each participant is assessed (not the overall duration of the study).
Design_scope	[Other]	[Treatment]	US	List (Collection of: String)	The main objective of the intervention(s) being evaluated by the clinical trial.
Phase	[Phase 4]	[Phase 4]	US	List (Collection of: String)	The phase of clinical trial: N/A: Trials without phases (for example, studies of devices or behavioral interventions). Early Phase 1 (also known as "Phase 0"): Exploratory trials, involving very limited human exposure, with no therapeutic or diagnostic intent (e.g., screening studies, microdose studies). Phase 1: Includes initial studies to determine the metabolism and pharmacologic actions of dr…
Design_allocation	Randomized	Randomized	US	String	The method by which participants are assigned to arms in a clinical trial. N/A (not applicable): For a single-arm trial Randomized: Participants are assigned to intervention groups by chance Nonrandomized: Participants are expressly assigned to intervention groups through a non-random method, such as physician choice
Design_masking	[None (Open label)]	[None (Open Label)]	US	List (Collection of: String)	The party or parties involved in the clinical trial who are prevented from having knowledge of the interventions assigned to individual participants: None (Open label): A trial where the investigators and the subjects know which treatment is actually given. Single blind: A trial where the subjects (healthy volunteers or patients) included in the trial doesn’t know which treatment they are given b…
Design_intervention_model	[Parallel Assignment]	[Parallel Assignment]	US	List (Collection of: String)	The strategy for assigning interventions to participants. Single Group: Clinical trials with a single arm Parallel: Participants are assigned to one of two or more groups in parallel for the duration of the study Crossover: Participants receive one of two (or more) alternative interventions during the initial phase of the study and receive the other intervention during the second phase of the stu…
Intervention_type	[ Test ]	[Drug, Drug]	US	List (Collection of: String)	For each intervention studied in the clinical study, the general type of intervention. Drug: Including placebo Device: Including sham Biological/Vaccine Procedure/Surgery Radiation Behavioral: For example, psychotherapy, lifestyle counseling Genetic: Including gene transfer, stem cell and recombinant DNA Dietary Supplement: For example, vitamins, minerals Combination Product: Combining a drug and…
Intervention_name	[ inotuzumab ozogamicin ]	[inotuzumab ozogamicin-dose level 2, Inotuzumab ozogamicin-dose level 1]	US	List (Collection of: String)	A brief descriptive name used to refer to the intervention(s) studied in each arm of the clinical study. A non-proprietary name of the intervention must be used, if available. If a non-proprietary name is not available, a brief descriptive name or identifier must be used.
Intervention_Mesh_Id	N/D	[D000080045]	US	String	Medical Subject Headings (Mesh) Id of the NIH for interventions
Intervention_Mesh_Term	N/D	[Inotuzumab Ozogamicin]	US	String	Medical Subject Headings (Mesh) Term of the NIH for interventions
Comparator_type	[Other: different dose of the same IMP ]	[Active Comparator]	US	List (Collection of: String)	The type of the comparator in the comparator arm of the clinical trial.
Number_of_treatment_arms	2	2	EU	String	Any of the treatment groups in a randomized trial. Most randomized trials have two "arms," but some have three "arms," or even more.
Age_standardised	[Adults, Elderly]	[Adults, Elderly]	US	Set (Collection of: String)	Standardised age categories
Age_Range_min	18 Years	18 Years	US	String	The numerical value, if any, for the minimum age a potential participant must meet to be eligible for the clinical study.
Age_Range_max	No max age defined	75 Years	US	String	The numerical value, if any, for the maximum age a potential participant can be to be eligible for the clinical study.
Gender	Male, Female	Male, Female	EU	String	The sex of the participants eligible to participate in the clinical study. Note: "Sex" means a person's classification as male or female based on biological distinctions. Female: Indicates that only female participants are being studied Male: Indicates that only male participants are being studied
Population_healthy_volunteers	No	No	EU	String	Indication that participants who do not have a disease or condition, or related conditions or symptoms, under study in the clinical study are permitted to participate in the clinical study.
Number_of_participants_Total	102	102	US	String	Total planned number of participants to be included.
Number_of_sites_in_the_member_state_concerned	5	N/D	EU	String	This is number of sites in the Member State concerned where the trial will take place
Number_of_sites_in_EEA	20	N/D	EU	String	Number of investigator sites in the European Economic Area where the trial is planned to take place.
Number_of_Member_States_involved	4	N/D	EU	String	Number of Member States of the European Economic Area where the trial will be conducted
EEA_Member_states			EU	List (Collection of: String)	List of Member States of the European Economic Area where the trial will be conducted
Location_facility	N/D	[Keck Hospital of USC,LAC+USC Medical Center,USC/Norris Comprehensive Cancer Center,Rush University Medical Center,University of Maryland- Greenebaum Comprehensive Cancer Center,Seattle Cancer Care Alliance,University of Washington Medical Center,Debreceni Egyetem Klinikai Központ, Orvosi Kepalkotó Klinika, Radiológia,Debreceni Egyetem Klinikai Központ, Pathológiai lntézet,Szabolcs-Szatmar Bereg …	US	String	Full name of the organization where the clinical study is being conducted.
Location_city	N/D	[Los Angeles,Los Angeles,Los Angeles,Chicago,Baltimore,Seattle,Seattle,Debrecen,Debrecen,Nyiregyhaza,Gurugram,Pune,Pune,Pune,Pune,Vellore,Ranipet - 632517, Tamil Nadu, India,Gdansk,Warsaw,Wroclaw,Wroclaw,Singapore,Singapore,Singapore,Oviedo,Barcelona,Madrid,Madrid,Sevilla,Valencia,Valencia,Changhua,Taipei,Gebze,Ankara,Ankara,Ankara,Antalya,Istanbul,Izmir,Izmir,Izmir,Kayseri,Samsun]	US	String	City of the organization where the clinical study is being conducted.
Location_state	N/D	[California,California,California,Illinois,Maryland,Washington,Washington,?,?,?,Haryana,Maharashtra,Maharashtra,Maharashtra,Maharashtra,Tamil NADU,?,?,?,?,?,?,?,?,Asturias,?,?,?,?,?,?,?,?,Istanbul,?,?,?,?,?,?,?,?,?,?]	US	String	State of the organization where the clinical study is being conducted.
Location_country	N/D	[United States,United States,United States,United States,United States,United States,United States,Hungary,Hungary,Hungary,India,India,India,India,India,India,India,Poland,Poland,Poland,Poland,Singapore,Singapore,Singapore,Spain,Spain,Spain,Spain,Spain,Spain,Spain,Taiwan,Taiwan,Turkey,Turkey,Turkey,Turkey,Turkey,Turkey,Turkey,Turkey,Turkey,Turkey,Turkey]	US	String	Country of the organization where the clinical study is being conducted.
Reference_PMID	N/D	[35622074]	US	String	PMID for the citation in MEDLINE
Reference_Citation	N/D	[Shi Z, Zhu Y, Zhang J, Chen B. Monoclonal antibodies: new chance in the management of B-cell acute lymphoblastic leukemia. Hematology. 2022 Dec;27(1):642-652. doi: 10.1080/16078454.2022.2074704.]	US	String	A bibliographic reference in NLM's MEDLINE format
Trial_protocol_url_EU	https://www.clinicaltrialsregister.eu/ctr-search/trial/2018-001557-27/PL		EU	String	Information and link to the EU trial details, if available
Trial_protocol_url_US		https://www.clinicaltrials.gov/study/NCT03677596	US	String	Information and link to the US trial details, if available
Trial_result_url_EU	N/A		EU	String	Information and link to EU trial results, if available
Trial_result_url_US		https://www.clinicaltrials.gov/study/NCT03677596?tab=results	US	String	Information and link to US trial results, if available
